# Supplementary material for: L1CAM is expressed in triple-negative breast cancers and is inversely correlated with Androgen receptor
Source: BMC Cancer. 2014 Dec 15;14:958. doi: 10.1186/1471-2407-14-958 (PMC4301892; doi:10.1186/1471-2407-14-958)
Supplement: Supplementary file 1 — Additional file 1: Table S1: L1CAM and AR mRNA expression in different molecular subtypes of the Hamburg cohort. (XLS 48 KB) [file 12885_2014_5172_MOESM1_ESM.xls]

## Sheet: Table 1
		Hamburg	Innsbruck
		n=
total number of cases		219	60
patient data available		198	52
date of surgery:		1990 - 2003	2001 - 2010
age:	mean (year)	56.8	58.7
	median (year)	56.6	58.5
	range	29.3 - 93.5	33 - 84
stage (pT)	1	51	3
	2	122	27
	3	10	28
	4	10	0
	unknown	5	2
nodal status	negative	137	33
	positive	60	25
	unknown	1	2
Grading	G1	20	1
	G2	81	42
	G3	92	15
	unknown	5	0
Histological type	ductal	141	60
	lobular	31	0
	others	22	0
	unknown	4	0
estrogen receptor (ER) status	positive	149	0
	negative	41	60
	unknown	8	0
progesterone receptor (PR) status	positive	125	0
	negative	65	60
	unknown	8	0
HER2 (ErbB2) status2	positive	44	0
	negative	152	60
	unknown	2	0
molecular subtype2	luminal	121	0
	HER2-positive	45	0
	triple-negative	30	60
	unknown	2	0
adjuvant chemotherapy	yes	124	56
	no	69	2
	unknown	5	2
follow-up period (months)	mean	120.4	67.4
	median	132.0	62.9
recurrences		72	9
died of disease		56	8

## Sheet: Table S1
Supplementary Table 1: Multivariate Cox regression analysis including FIGO stage, histological grading, nodal involvement and
L1CAM/AR combination.
Characteristics		Hazard ratio	95% confidence interval	p-value
Overall survival, Hamburg
L1CAM/AR combination	L1CAM low/ AR high1	1.00
	L1CAM low/ AR low	2.61	1.26-5.42	0.010
	L1CAM high/ AR high	4.04	1.80-9.07	0.001
	L1CAM high/ AR low	3.89	1.66-9.10	0.002
FIGO stage	FIGO stage I1	1.00
	FIGO stage II	1.18	0.54-2.56	0.685
	FIGO stage III/IV	2.88	1.16-7.19	0.023
Nodal status	nodal status (positive vs. negative)	1.78	1.02-3.10	0.041
Grading	Grading (G3 vs. G1/G2)	1.67	0.89-3.17	0.113
Disease-free survival, Hamburg
L1CAM/AR combination	L1CAM low/ AR high1	1.00
	L1CAM low/ AR low	1.49	0.78-2.83	0.229
	L1CAM high/ AR high	2.49	1.17-5.29	0.017
	L1CAM high/ AR low	2.39	1.03-5.57	0.044
FIGO stage	FIGO stage I1	1.00
	FIGO stage II	0.92	0.50-1.67	0.779
	FIGO stage III/IV	1.85	0.82-4.19	0.138
Nodal status	nodal status (positive vs. negative)	1.59	0.97-2.60	0.063
Grading	Grading (G3 vs. G1/G2)	1.76	1.02-3.04	0.041
Overall survival, TCGA
L1CAM/AR combination	L1CAM low/ AR high1	1.00
	L1CAM low/ AR low	0.79	0.49-1.28	0.357
	L1CAM high/ AR high	4.93	0.79-30.88	0.090
	L1CAM high/ AR low	2.13	1.05-4.321	0.037
1, reference categories for L1CAM/AR combination and stage, respectively.
Significant prognostic indicators are shown in bold.

## Sheet: Table S2
Supplementary Table 2: L1CAM and AR mRNA expression in different
molecular subtypes in the Hamburg cohort
molecular subtype		n=	median L1CAM expression (range)
luminal		120	72.1	(5-376)
Her2		45	117.0	(17-1304)
TNBC		30	132.3	(9-547)
molecular subtype		n=	median AR expression (range)
luminal		120	813.2	(191-2818)
Her2		45	666.4	(26-1809)
TNBC		30	156.4	(55-3081)

## Sheet: Table S3
ChIP Primer pair 1
	Sequence (5'->3')
Forward primer	ACCTTCCTCCTCCTTCTAGGC
Reverse primer	GAGCGGTGGAAGACAGACAAA
Product length	170
ChIP Primer pair 2
	Sequence (5'->3')
Forward primer	AACAAGGCTTTCCTCTGGCT
Reverse primer	ACAGGGCACATGAAAGGGTC
Product length	247
L1CAM Primer
	Sequence (5'->3')
Forward primer	GACTACGAGATCCACTTGTTTAAGGA
Reverse primer	CTCACAAAGCCGATGAACCA
Product length	131
Actin Primer
	Sequence (5'->3')
Forward primer	GGACTTCGAGCAAGAGATGG
Reverse primer	AGCACTGTGTTGGCGTACAG
Product length	234
