# Supplementary material for: L1CAM is expressed in triple-negative breast cancers and is inversely correlated with Androgen receptor
Source: BMC Cancer. 2014 Dec 15;14:958. doi: 10.1186/1471-2407-14-958 (PMC4301892; doi:10.1186/1471-2407-14-958)
Supplement: Supplementary file 2 — Additional file 2: Table S2: Multivariate Cox regression analysis including FIGO stage, histological grading, nodal involvement and L1CAM/AR combination. (XLS 22 KB) [file 12885_2014_5172_MOESM2_ESM.xls]

## Sheet: Tabelle1
Supplementary Table 2: L1CAM and AR mRNA expression in different
molecular subtypes in the Hamburg cohort
molecular subtype		n=	median L1CAM expression (range)
luminal		120	72.1	(5-376)
Her2		45	117.0	(17-1304)
TNBC		30	132.3	(9-547)
molecular subtype		n=	median AR expression (range)
luminal		120	813.2	(191-2818)
Her2		45	666.4	(26-1809)
TNBC		30	156.4	(55-3081)
